# Supplementary material for: Parent Mental Health and Family Coping over Two Years after the Birth of a Child with Acute Neonatal Seizures
Source: Children (Basel). 2021 Dec 22;9(1):2. doi: 10.3390/children9010002 (PMC8774381; doi:10.3390/children9010002)
Supplement: Supplementary file 1 [file children-09-00002-s001.zip]

Archive with 1 entries (1 files):
- children-1481846-supplementary.pdf
